# Supplementary material for: Haematological consequences of acute uncomplicated falciparum malaria: a WorldWide Antimalarial Resistance Network pooled analysis of individual patient data
Source: BMC Med. 2022 Mar 7;20:85. doi: 10.1186/s12916-022-02265-9 (PMC8900374; doi:10.1186/s12916-022-02265-9)
Supplement: Supplementary file 1 — Additional file 1: Table S1. Describes studies included in the analysis. Table S2. Describes assessment of bias by included study. [file 12916_2022_2265_MOESM1_ESM.xlsx]

## Sheet: Table S1
PubMed ID	PubMed Title [WWARN Study Title]	WWARN SID
7485711	Oral artesunate in the treatment of uncomplicated hyperparasitemic falciparum malaria [1991a-Thailand-Mae-Sot-SMRU]	ACXFX
20361381	Efficacy and safety of a new pediatric artesunate-mefloquine drug formulation for the treatment of uncomplicated falciparum malaria in Gabon [2005-Gabon-Lambaréné-M.Ramharter]	ADXZX
21740570	Comparative study of the efficacy and tolerability of dihydroartemisinin-piperaquine-trimethoprim versus artemether-lumefantrine in the treatment of uncomplicated Plasmodium falciparum malaria in Cameroon, Ivory Coast and Senegal. [2008-West Africa-H.Menan]	AJXCU
11716124	Factors contributing to anemia after uncomplicated falciparum malaria. [1990-1995-Thailand-Mae-Sot-SMRU]	AJYER
15679556	Efficacy and effectiveness of the combination of sulfadoxine/pyrimethamine and a 3-day course of artesunate for the treatment of uncomplicated falciparum malaria in a refugee settlement in Zambia [2002-Zambia-Maheba-Epicentre]	APCQR
15679557	Evidence basis for antimalarial policy change in Sierra Leone: five in vivo efficacy studies of chloroquine, sulphadoxine-pyrimethamine and amodiaquine. [2002-Sierra Leone-Mattru-Epicentre]	AQTNA
15876443	Antimalarial efficacy of chloroquine, amodiaquine, sulfadoxine-pyrimethamine, and the combinations of amodiaquine + artesunate and sulfadoxine-pyrimethamine + artesunate in Huambo and Bie provinces, central Angola. [2002-Angola-Kuito-Epicentre]	AQXZK
23101492	In vivo susceptibility of Plasmodium falciparum to artesunate in Binh Phuoc Province, Vietnam. [2010-Vietnam- Binh Phuoc Province-Oxford University Clinical Research Unit]	ATMFH
23272227	Current status of artemisinin-resistant falciparum malaria in South Asia: a randomized controlled artesunate monotherapy trial in Bangladesh.	BFTAE
15876443	Antimalarial efficacy of chloroquine, amodiaquine, sulfadoxine-pyrimethamine, and the combinations of amodiaquine + artesunate and sulfadoxine-pyrimethamine + artesunate in Huambo and Bie provinces, central Angola. [ 2002-Angola-Multisite-Epicentre]	BHYRH
17002724	Artesunate + amodiaquine and artesunate + sulphadoxine-pyrimethamine for treatment of uncomplicated malaria in Democratic Republic of Congo: a clinical trial with determination of sulphadoxine and pyrimethamine-resistant haplotypes [2004-DRC-Shabunda-Epicentre]	BKTSC
24891429	Pharmacokinetics of co-formulated mefloquine and artesunate in pregnant and non-pregnant women with uncomplicated Plasmodium falciparum infection in Burkina Faso. [same]	BKXUE
19128455	Artemisinin-based combinations versus amodiaquine plus sulphadoxine-pyrimethamine for the treatment of uncomplicated malaria in Faladje, Mali. [2005-2006-Mali-Faladje-MRTC]	BMQYT
18394169	Assessment of the efficacy of antimalarial drugs recommended by the National Malaria Control Programme in Madagascar: up-dated baseline data from randomized and multi-site clinical trials. [2006-Madagascar-D.Menard]	BMSKT
23234606	Efficacy and tolerability of a new formulation of artesunate-mefloquine for the treatment of uncomplicated malaria in adult in Senegal: open randomized trial. [2010-Senegal-Dakar-UCAD]	BQSYZ
9463672	Artesunate/mefloquine treatment of multi-drug resistant falciparum malaria [1992e-Thailand-Mae-Sot-SMRU]	BSCRC
24886117	Population pharmacokinetics of mefloquine, administered as a fixed-dose combination of artesunate-mefloquine in Indian patients for the treatment of acute uncomplicated Plasmodium falciparum malaria. [same]	BXTRR
15850630	Supervised versus unsupervised intake of six-dose artemether-lumefantrine for treatment of acute, uncomplicated Plasmodium falciparum malaria in Mbarara, Uganda: a randomised trial. [2002-Uganda-Mbarara-P.Piola]	CCEPC
20832366	Effectiveness of five artemisinin combination regimens with or without primaquine in uncomplicated falciparum malaria: an open-label randomised trial. [2008-Myanmar-Multisite-F.Smithuis]	CDCMJ
8560531	Artesunate versus artemether in combination with mefloquine for the treatment of multidrug-resistant falciparum malaria. [1993-1994a-Thailand-Mae-Sot-SMRU]	CFFZN
21936885	Effects of amodiaquine and artesunate on sulphadoxine-pyrimethamine pharmacokinetic parameters in children under five in Mali. [2004-Mali-Bancoumana-A.Djimde]	CSMDH
15837358	Efficacy and safety of artemether-lumefantrine (Coartem) tablets (six-dose regimen) in African infants and children with acute, uncomplicated falciparum malaria. [2002-2003-Africa-Multisite-Novartis]	CXJYT
19877969	Artemether-lumefantrine versus dihydroartemisinin-piperaquine for falciparum malaria: a longitudinal, randomized trial in young Ugandan children.[2008-Uganda-Tororo-G.Dorsey]	DADPZ
17519410	Combination therapy for uncomplicated falciparum malaria in Ugandan children: a randomized trial. [2004-2008-Uganda-Kampala-G.Dorsey]	DBCXT
Unpublished	[Senegal_Dakar_Parasito_2011]	DFTUS
22258469	Population pharmacokinetics and pharmacodynamics of piperaquine in children with uncomplicated falciparum malaria. [2005-Burkina Faso-Bobo-Dioulasso-MORU]	DFUZB
15679557	Evidence basis for antimalarial policy change in Sierra Leone: five in vivo efficacy studies of chloroquine, sulphadoxine-pyrimethamine and amodiaquine. [2002-Sierra Leone-Kailahun-Epicentre]	DHNHD
25049242	Effect of co-administered fat on the tolerability, safety, and pharmacokinetic properties of dihydroartemisinin-piperaquine in Papua New Guinean children with uncomplicated malaria. Antimicrobial agents and chemotherapy, 2014 [same]	DJTBZ
17292769	Artemether-lumefantrine versus amodiaquine plus sulfadoxine-pyrimethamine for uncomplicated falciparum malaria in Burkina Faso: a randomised non-inferiority trial. [2005-Burkina Faso-Bobo-Dioulasso-IRD]	DJYCQ
19641202	Artemisinin resistance in Plasmodium falciparum malaria. [2008-Thailand-Wangpha]	DPZDY
17570848	Efficacy and tolerability of four antimalarial combinations in the treatment of uncomplicated Plasmodium falciparum malaria in Senegal. [2002-Senegal-MultiSite-UCAD]	DTDDU
20409302	Dihydroartemisinin-piperaquine versus chloroquine to treat vivax malaria in Afghanistan: an open randomized, non-inferiority, trial. [2007-2010- Afghanistan-GR.Awab]	DYFKY
15361110	Efficacy of chloroquine, sulphadoxine-pyrimethamine and amodiaquine for treatment of uncomplicated Plasmodium falciparum malaria in Kajo Keji county, Sudan. [2001-Sudan-Mundari-Epicentre]	EAPKR
16766006	Safety and efficacy of dihydroartemisinin/piperaquine (Artekin) for the treatment of uncomplicated Plasmodium falciparum malaria in Rwandan children. [2003-2004-Rwanda-Multisite-U.D'Alessandro]	EDBXP
18926569	Efficacy and safety of artemether-lumefantrine dispersible tablets compared with crushed commercial tablets in African infants and children with uncomplicated malaria: a randomised, single-blind, multicentre trial. [2006-2007-Africa-MultiSite-Novartis]	EDPJN
10403324	Efficacy of six doses of artemether-lumefantrine (benflumetol) in multidrug-resistant Plasmodium falciparum malaria. [1996-Thailand-Multisite-Novartis]	EFTTU
24354627	Monitoring the efficacy and safety of three artemisinin based-combinations therapies in Senegal: results from two years surveillance. [same]	EFYGM
19558654	Efficacy of sulphadoxine-pyrimethamine with or without artesunate for the treatment of uncomplicated Plasmodium falciparum malaria in southern Mozambique: a randomized controlled trial. [2003-Mozambique-Multisite-E.Allen]	EKDTF
12471569	Treatment of uncomplicated multidrug-resistant falciparum malaria with artesunate-atovaquone-proguanil. [1998-Thailand-Mae-La-SMRU]	EMJMA
15499533	Randomized, controlled dose-optimization studies of dihydroartemisinin-piperaquine for the treatment of uncomplicated multidrug-resistant falciparum malaria in Thailand. [2002-Thailand-Multisite-SMRU]	EPDUY
16652314	Molecular and pharmacological determinants of the therapeutic response to artemether-lumefantrine in multidrug-resistant Plasmodium falciparum malaria. [1993-1995d-Thailand-Mae-Sot-SMRU]	ESGDS
16033307	Artemisinin versus nonartemisinin combination therapy for uncomplicated malaria: randomized clinical trials from four sites in Uganda. [2004-Uganda-Apac-G.Dorsey]	ETFZC
23349741	Efficacy of quinine, artemether-lumefantrine and dihydroartemisinin-piperaquine as rescue treatment for uncomplicated malaria in Ugandan children. [2007-Uganda-Tororo-U.Dalessandro]	EUKMD
15679557	Evidence basis for antimalarial policy change in Sierra Leone: five in vivo efficacy studies of chloroquine, sulphadoxine-pyrimethamine and amodiaquine. [2002-Sierra Leone-Makeni-Epicentre]	EXJHZ
12396318	The efficacy of chloroquine for the treatment of acute, uncomplicated, Plasmodium falciparum malaria in Laos [1999-Laos-Xekong-Epicentre]	EYHNP
22458860	Artesunate-amodiaquine fixed dose combination for the treatment of Plasmodium falciparum malaria in India. [2007-2008-India-DNDi]	FAJXQ
23175556	Effect of high-dose or split-dose artesunate on parasite clearance in artemisinin-resistant falciparum malaria [PCE: Pailin6vs8]	FARTM
23866736	Tolerability and safety of artesunate-amodiaquine and artemether-lumefantrine fixed dose combinations for the treatment of uncomplicated Plasmodium falciparum malaria: two open-label, randomized trials in Nimba County, Liberia. [2008-2009-Liberia-Epicentre]	FEDZY
23870627	A randomized trial of artemether-lumefantrine and dihydroartemisinin-piperaquine in the treatment of uncomplicated malaria among children in western Kenya	FEKFF
17971864	A randomised controlled trial to assess the efficacy of dihydroartemisinin-piperaquine for the treatment of uncomplicated falciparum malaria in Peru. [2003-2006-Peru-Iquitos-U.D'Alessandro]	FFNAU
11978332	Amodiaquine-artesunate versus amodiaquine for uncomplicated Plasmodium falciparum malaria in African children: a randomised, multicentre trial. [1999-2000-Africa-Multisite-M.Adjuik ]	FHZMF
15891132	Sulfadoxine-pyrimethamine plus chloroquine or amodiaquine for uncomplicated falciparum malaria: a randomized, multisite trial to guide national policy in Uganda. [2003-Uganda-Kanungu-G.Dorsey]	FJQNT
9449273	Randomized comparison of artemether-benflumetol and artesunate-mefloquine in treatment of multidrug-resistant falciparum malaria. [1995-Thailand-Mae-La-SMRU ]	FMNNB
16827702	Low efficacy of the combination artesunate plus amodiaquine for uncomplicated falciparum malaria among children under 5 years in Kailahun, Sierra Leone. [2004-Sierra Leone-Kailahun-Epicentre]	FNMDP
22369089	Efficacy of artemether-lumefantrine in treatment of malaria among under-fives and prevalence of drug resistance markers in Igombe-Mwanza, north-western Tanzania. [2010-Tanzania- Igombe-Mwanza-E.Kamugisha]	FSFKM
16033307	Artemisinin versus nonartemisinin combination therapy for uncomplicated malaria: randomized clinical trials from four sites in Uganda. [2004-Uganda-Arua-G.Dorsey]	FXFTC
25367912	Efficacy of artemether-lumefantrine and dihydroartemisinin-piperaquine for treatment of uncomplicated malaria in children in Zaire and Uíge Provinces, angola. [same]	GARJK
18154655	Adding artesunate to sulphadoxine-pyrimethamine greatly improves the treatment efficacy in children with uncomplicated falciparum malaria on the coast of Benin, West Africa. [2003-Benin-Cotonou-A.Nahum]	GDNSU
25267980	Efficacy and safety of triple combination therapy with artesunate-amodiaquine-methylene blue for falciparum malaria in children: a randomized controlled trial in Burkina Faso. [Efficacy and safety of artesunate-amodiaquine combined with methylene blue for falciparum malaria treatment in African children: randomised controlled trial]	GEZJK
11463111	A clinical and pharmacokinetic trial of six doses of artemether-lumefantrine for multidrug-resistant Plasmodium falciparum malaria in Thailand. [1998-1999-Thailand-Bangkok-Novartis]	GHNKU
19343918	Change of antimalarial first-line treatment in Burkina Faso in 2005.[2005-Burkina Faso-Ouagadougou-A.Soulama]	GHYRA
21603629	Artesunate dose escalation for the treatment of uncomplicated malaria in a region of reported artemisinin resistance: a randomized clinical trial. [2008-2009-Cambodia-Battambang-D.Bethell]	GKRZR
9463672	Artesunate/mefloquine treatment of multi-drug resistant falciparum malaria. [1992-1995-Thailand-Mae-Sot-SMRU]	GKXGE
7930743	Treatment of multidrug-resistant Plasmodium falciparum malaria with 3-day artesunate-mefloquine combination. [1992-1993-Thailand-Mae-Sot-SMRU]	GMKEF
23270636	Multicentre study evaluating the non-inferiority of the new paediatric formulation of artesunate/amodiaquine versus artemether/lumefantrine for the management of uncomplicated Plasmodium falciparum malaria in children in Cameroon, Ivory Coast and Senegal. [same]	GPCMC
22087077	A head-to-head comparison of four artemisinin-based combinations for treating uncomplicated malaria in African children: a randomized trial. [2007-Africa-MultiSite-The 4ABC Study Group]	GPXJK
9463672	Artesunate/mefloquine treatment of multi-drug resistant falciparum malaria. [1993-1995b-Thailand-Mae-Sot-SMRU]	GQBEK
15876443	Antimalarial efficacy of chloroquine, amodiaquine, sulfadoxine-pyrimethamine, and the combinations of amodiaquine + artesunate and sulfadoxine-pyrimethamine + artesunate in Huambo and Bie provinces, central Angola. [2002-Angola-Caala-Epicentre]	GRDSS
23428313	Malaria treatment failure with novel mutation in the Plasmodium falciparum dihydrofolate reductase (pfdhfr) gene in Kolkata, West Bengal, India [same]	GSCEG
16095643	Efficacy of chloroquine + sulfadoxine--pyrimethamine, mefloquine + artesunate and artemether + lumefantrine combination therapies to treat Plasmodium falciparum malaria in the Chittagong Hill Tracts, Bangladesh. [2003-Bangladesh-Khagrachari Hill-Epicentre]	GTEFH
12641399	Comparative efficacy of aminoquinoline-antifolate combinations for the treatment of uncomplicated falciparum malaria in Kampala, Uganda. [2002-Uganda-Kampala-G.Dorsey]	GYECE
21427394	Efficacy and effectiveness of artemether-lumefantrine after initial and repeated treatment in children <5 years of age with acute uncomplicated Plasmodium falciparum malaria in rural Tanzania: a randomized trial. [2007-Tanzania-Bagamoyo-A.Mårtensson]	GZQDA
22232454	Randomized, prospective, three-arm study to confirm the auditory safety and efficacy of artemether-lumefantrine in Colombian patients with uncomplicated Plasmodium falciparum malaria. [2007-2008-Colombia-Tumaco-Novartis]	HCEMT
Unpublished	2011-Indonesia-Tenggara Province-Eijkman Institute for Molecular Biology	HCGRD
Unpublished	2010-Liberia-Grand Gedeh-Mentor Initiative	HJNDX
15486837	Randomized comparison of chloroquine plus sulfadoxine-pyrimethamine versus artesunate plus mefloquine versus artemether-lumefantrine in the treatment of uncomplicated falciparum malaria in the Lao People's Democratic Republic. [2002-Laos-Savannakhet-M.Mayxay]	HKNHR
20659392	Dihydroartemisinin-piperaquine versus artemether-lumefantrine, in the treatment of uncomplicated Plasmodium falciparum malaria in central Sudan. [2009-Sudan-Sinnar-I.Adam]	HMPBZ
8036679	Single day mefloquine-artesunate combination in the treatment of multi-drug resistant falciparum malaria. [1991b-Thailand-Shoklo-SMRU]	JAGFN
16282288	Amodiaquine, sulfadoxine-pyrimethamine, and combination therapy for uncomplicated falciparum malaria: a randomized controlled trial from Burkina Faso. [2004-Burkina Faso-Bobo-Dioulasso-P.Rosenthal]	JFTRK
19936217	Dihydroartemisinin-piperaquine and artemether-lumefantrine for treating uncomplicated malaria in African children: a randomised, non-inferiority trial. [2005-2006-Africa-SigmaTau]	JGGNM
19187521	In-vivo efficacy of amodiaquine-artesunate in children with uncomplicated Plasmodium falciparum malaria in western Kenya. [2007-Kenya-Bondo-KemriCDC]	JHPFX
24472156	Efficacy and safety of artemether-lumefantrine and dihydroartemisinin-piperaquine in the treatment of uncomplicated Plasmodium falciparum malaria in Kenyan children aged less than five years: results of an open-label, randomized, single-centre study [same]	JJPKT
18337343	Efficacy, safety, and selection of molecular markers of drug resistance by two ACTs in Mali. [2002-2004-Mali-Sikasso-A.Djimdé]	JNCQS
19234601	Changes in the treatment responses to artesunate-mefloquine on the northwestern border of Thailand during 13 years of continuous deployment. [1995-2007-Thailand-MultiSite-SMRU]	JRBRK
19622553	Effectiveness of quinine versus artemether-lumefantrine for treating uncomplicated falciparum malaria in Ugandan children: randomised trial. [2007-Uganda-Kampala-J.Achan]	JTXEY
Unpublished	[2011-Burkina Faso-Multisite-IRSS]	JUNFK
7930743	Treatment of multidrug-resistant Plasmodium falciparum malaria with 3-day artesunate-mefloquine combination. [1992d-Thailand-Mae-Sot-SMRU]	JUTXU
Unpublished	[2006-2010-Burkina Faso-IRSS]	JXZNZ
15078262	Antimalarial efficacy of sulfadoxine-pyrimethamine, amodiaquine and a combination of chloroquine plus sulfadoxine-pyrimethamine in Bundi Bugyo, western Uganda. [2002-Uganda-Bundi Bugyo-Epicentre]	JYDHH
16187798	Effect of artemether-lumefantrine policy and improved vector control on malaria burden in KwaZulu-Natal, South Africa. [2002-South Africa-Kwa Zulu Natal-K.Barnes]	JZCKF
24334945	Efficacy of artemisinin combination therapy for the treatment of uncomplicated falciparum malaria in Nigerian children. [same]	JZYBL
15909266	Artesunate-clindamycin versus quinine-clindamycin in the treatment of Plasmodium falciparum malaria: a randomized controlled trial [2003-Gabon-Lambaréné-M.Ramharter]	KAXED
9764335	Artesunate and mefloquine in the treatment of uncomplicated multidrug-resistant hyperparasitaemic falciparum malaria. [1993-1995a-Thailand-Mae-Sot-SMRU]	KDDBK
10403324	Efficacy of six doses of artemether-lumefantrine (benflumetol) in multidrug-resistant Plasmodium falciparum malaria. [1996-Thailand-Mae-La-SMRU]	KGJRP
19291301	The efficacy and safety of a new fixed-dose combination of amodiaquine and artesunate in young African children with acute uncomplicated Plasmodium falciparum. [2004-2006-Burkina Faso-DNDi ]	KJGJT
16798391	Efficacy and effectiveness of dihydroartemisinin-piperaquine versus artesunate-mefloquine in falciparum malaria: an open-label randomised comparison. [2003-Myanmar-Rakhine-F.Smithuis]	KRBXE
15839740	Reduction of malaria transmission to Anopheles mosquitoes with a six-dose regimen of co-artemether. [2002-Gambia-Farafenni-C.Sutherland]	KTKAB
9764335	Artesunate and mefloquine in the treatment of uncomplicated multidrug-resistant hyperparasitaemic falciparum malaria. [1993-1995c-Thailand-Mae-Sot-SMRU]	KUCMZ
16765395	Efficacy of chloroquine and sulfadoxine/pyrimethamine for the treatment of uncomplicated falciparum malaria in Koumantou, Mali. [2003-Mali-Koumantou-Epicentre]	KZBDT
16028147	A Randomized, Controlled Study of a Simple, Once- Daily Regimen of Dihydroartemisinin-Piperaquine for the Treatment of Uncomplicated, Multidrug- Resistant Falciparum Malaria [same]	LFYNT
24494602	Effectiveness of artesunate-amodiaquine vs. artemether-lumefantrine for the treatment of uncomplicated falciparum malaria in Nanoro, Burkina Faso: a non-inferiority randomised trial [Analysis of haematological response before and after antimalarial treatment]	MCRNY
18545692	Artemether-lumefantrine versus dihydroartemisinin-piperaquine for treating uncomplicated malaria: a randomized trial to guide policy in Uganda. [2006-Uganda-Kanungu-G.Dorsey]	MCZHT
19690618	Chlorproguanil-dapsone-artesunate versus artemether-lumefantrine: a randomized, double-blind phase III trial in African children and adolescents with uncomplicated Plasmodium falciparum malaria. [2006a-Africa-Multisite-GlaxoSmithKline]	MEFSC
17328806	2000-Columbia-Quibdo-L.Osario	MGEXQ
19698172	Efficacy of artesunate-amodiaquine for treating uncomplicated falciparum malaria in sub-Saharan Africa: a multi-centre analysis. [2003-2004-DRC-Kilwa-Epicentre]	MHJPE
25108397	In vivo efficacy of artemether-lumefantrine and artesunate-amodiaquine for the treatment of uncomplicated falciparum malaria in children: a multisite, open-label, two-cohort, clinical trial in Mozambique [same]	MNEGT
22681769	Efficacy of artemether-lumefantrine, the nationally-recommended artemisinin combination for the treatment of uncomplicated falciparum malaria, in southern Laos. [2008-Laos-Xepon-M.Mayxay]	MPYTS
16297419	Efficacy of chloroquine, sulfadoxine-pyrimethamine and amodiaquine for treatment of uncomplicated Plasmodium falciparum malaria among children under five in Bongor and Koumra, Chad. [2002-Chad-Koumra-Epicentre]	MSCTQ
16903879	An open, randomized comparison of artesunate plus mefloquine vs. dihydroartemisinin-piperaquine for the treatment of uncomplicated Plasmodium falciparum malaria in the Lao People's Democratic Republic (Laos). [2004-Laos-Phalanxay-M.Mayxay]	MTZZP
19709418	Measurement of adherence, drug concentrations and the effectiveness of artemether-lumefantrine, chlorproguanil-dapsone or sulphadoxine-pyrimethamine in the treatment of uncomplicated malaria in Malawi. [2004-2006-Malawi-Zingwangwa-D.Bell]	MUCHJ
8985524	Mefloquine in infants and young children. [1993-1994bThailand-Mae-Sot-SMRU]	MYHXP
15730557	Efficacy of two artemisinin combination therapies for uncomplicated falciparum malaria in children under 5 years, Malakal, Upper Nile, Sudan. [2005-Sudan-Malakal-Epicentre]	MZBCX
18981499	A randomized trial of artesunate-mefloquine versus artemether-lumefantrine for treatment of uncomplicated Plasmodium falciparum malaria in Mali [ 2008-Mali-Kambila-I.Sagara]	NBSAE
Unpublished	2012-Côte d’Ivoire-Multisite--H.Menan	NJUCK
17178260	Sulfadoxine-pyrimethamine pharmacokinetics in malaria: pediatric dosing implications. [2003-Mozambique-Bela Vista-SP]	NMMSB
17867727	Malaria pharmacovigilance in Africa: lessons from a pilot project in Mpumalanga Province, South Africa. [2004-South Africa-MultiSite-K.Barnes]	NRXTM
15482401	Is amodiaquine failing in Rwanda? Efficacy of amodiaquine alone and combined with artesunate in children with uncomplicated malaria. [2002-Rwanda-Multisite-U.D'Alessandro]	NTDGY
12625148	Efficacy of amodiaquine for uncomplicated Plasmodium falciparum malaria in Harper, Liberia. [2001-Liberia-Harper-Epicentre]	NXPPF
25626448	Randomized non-inferiority and safety trial of dihydroartemisin-piperaquine and artesunate-amodiaquine versus artemether-lumefantrine in the treatment of uncomplicated Plasmodium falciparum malaria in Cameroonian children. Malaria Journal, 2015 [same]	OXFTS
23173737	Therapeutic efficacy of artemether-lumefantrine combination in the treatment of uncomplicated malaria among children under five years of age in three ecological zones in Ghana [same]	PAGGF
8096956	Halofantrine versus mefloquine in treatment of multidrug-resistant falciparum malaria. [1992c-Thailand-Mae-Sot-SMRU ]	PCGTT
15567011	Combination treatments for uncomplicated falciparum malaria in Kampala, Uganda: randomised clinical trial. [2003-Uganda-Kampala-G.Dorsey]	PCRNU
19641202	Artemisinin resistance in Plasmodium falciparum malaria. [2007-Cambodia-Pailin]	PDGZZ
17178260	Sulfadoxine-pyrimethamine pharmacokinetics in malaria: pediatric dosing implications. [2002-SouthAfrica-Mpumalanga-K.Barnes]	PEADD
25515698	Fixed dose artesunate amodiaquine - a phase IIb, randomized comparative trial with non-fixed artesunate amodiaquine. [2007-2009-Kenya-DNDi]	PFJCR
25409546	Open-label, randomized, non-inferiority clinical trial of artesunate-amodiaquine versus artemether-lumefantrine fixed-dose combinations in children and adults with uncomplicated falciparum malaria in Côte d’Ivoire. [same]	PFTRD
17125496	Efficacy of three artemisinin combination therapies for the treatment of uncomplicated Plasmodium falciparum malaria in the Republic of Congo. [2004-Congo-Kindamba-Epicentre ]	PKGFP
15228257	Efficacy of artesunate plus chloroquine for the treatment of uncomplicated malaria in children in Burkina Faso: a double-blind, randomized, controlled trial. [1999-2000-BurkinaFaso-Fada N'Gourma-S.Sirima]	PKSCU
18031779	Assessment of three new parasite lactate dehydrogenase (pan-pLDH) tests for diagnosis of uncomplicated malaria. [2005-Uganda-Mbarara-Epicentre]	PNUNE
15891132	Sulfadoxine-pyrimethamine plus chloroquine or amodiaquine for uncomplicated falciparum malaria: a randomized, multisite trial to guide national policy in Uganda. [2003-Uganda-Mubende-G.Dorsey]	PPPGP
16297419	Efficacy of chloroquine, sulfadoxine-pyrimethamine and amodiaquine for treatment of uncomplicated Plasmodium falciparum malaria among children under five in Bongor and Koumra, Chad. [2002-Chad-Bongor-Epicentre]	PRHNZ
19102746	A randomized, open-label, comparative efficacy trial of artemether-lumefantrine suspension versus artemether-lumefantrine tablets for treatment of uncomplicated Plasmodium falciparum malaria in children in western Kenya. [2007-Kenya-Kisumu-E.Juma]	PUEKP
17038684	A randomized trial of artesunate-sulfamethoxypyrazine-pyrimethamine versus artemether-lumefantrine for the treatment of uncomplicated Plasmodium falciparum malaria in Mali. [[2003-2004-Mali-Sotuba-I.Sagara ]	PXPZK
18620577	Amodiaquine-artesunate vs artemether-lumefantrine for uncomplicated malaria in Ghanaian children: a randomized efficacy and safety trial with one year follow-up. [2004-2006-Ghana-Accra-G.Adjei]	PZXFS
23175556	Effect of high-dose or split-dose artesunate on parasite clearance in artemisinin-resistant falciparum malaria. [WangPha PCE data]	QBPQM
17366451	Dihydroartemisinin-piperaquine versus artesunate-amodiaquine: superior efficacy and posttreatment prophylaxis against multidrug-resistant Plasmodium falciparum and Plasmodium vivax malaria. [2005-Indonesia-Timika-R.Price]	QCKHC
16033307	Artemisinin versus nonartemisinin combination therapy for uncomplicated malaria: randomized clinical trials from four sites in Uganda. [2003-Uganda-Jinja-G.Dorsey]	QFPXT
15679557	Evidence basis for antimalarial policy change in Sierra Leone: five in vivo efficacy studies of chloroquine, sulphadoxine-pyrimethamine and amodiaquine. [2002-Sierra Leone-Kabala-Epicentre]	QPZRQ
22631564	Efficacy of fixed-dose combination artesunate-amodiaquine versus artemether-lumefantrine for uncomplicated childhood Plasmodium falciparum malaria in Democratic Republic of Congo: a randomized non-inferiority trial. [2008-DRC-Pweto-Epicentre]	QRBRC
20689583	An open-label, randomised study of dihydroartemisinin-piperaquine versus artesunate-mefloquine for falciparum malaria in Asia. [2005-2007-Asia-Sigma Tau]	QXJGK
18270569	Sulfadoxine-pyrimethamine-based combinations for malaria: a randomised blinded trial to compare efficacy, safety and selection of resistance in Malawi. [2003-2006-Malawi-Chileka-D.Bell]	QXPAT
23175563	The effect of primaquine on gametocyte development and clearance in the treatment of uncomplicated falciparum malaria with dihydroartemisinin-piperaquine in South sumatra, Western indonesia: an open-label, randomized, controlled trial. [2008-20010-Indonesia-Lampung]	QZMAG
17336652	Two fixed-dose artemisinin combinations for drug-resistant falciparum and vivax malaria in Papua, Indonesia: an open-label randomised comparison. [2004-Indonesia-Papua-R.Price]	RCBGY
Unpublished	2009-2001-Mali-MultiSite-A.Grivoyannis	RDBXS
21838909	Repeated treatment of recurrent uncomplicated Plasmodium falciparum malaria in Senegal with fixed-dose artesunate plus amodiaquine versus fixed-dose artemether plus lumefantrine: a randomized, open-label trial. [2007-Senegal-Kaolack-Sanofi Aventis]	REAJS
Unpublished	2003-Uganda-Amudat-Epicentre	RFRYE
16033307	Artemisinin versus nonartemisinin combination therapy for uncomplicated malaria: randomized clinical trials from four sites in Uganda. [2004-Uganda-Tororo-G.Dorsey]	RGDRP
10403324	Efficacy of six doses of artemether-lumefantrine (benflumetol) in multidrug-resistant Plasmodium falciparum malaria. [1996-Thailand-Bangkok-SMRU]	RGPFA
17178260	Sulfadoxine-pyrimethamine pharmacokinetics in malaria: pediatric dosing implications. [2002-Mozambique-Namaacha-SP]	RHXNJ
8096959	Cardiac effects of antimalarial treatment with halofantrine. [1992a-Thailand-Mae-Sot-SMRU]	RMNZA
27430374	Comparison of artesunate-mefloquine and artemether-lumefantrine fixed-dose combinations for treatment of uncomplicated Plasmodium falciparum malaria in children younger than 5 years in sub-Saharan Africa: a randomised, multicentre, phase 4 trial. [Efficacy, Safety and Population Pharmacokinetics of Artesuna]	RMRNH
20214761	Efficacy and tolerability of artesunate-amodiaquine (Camoquin plus) versus artemether-lumefantrine (Coartem) against uncomplicated Plasmodium falciparum malaria: multisite trial in Senegal and Ivory Coast. [2007-Senegal and Ivory Coast-UCAD]	RNZFN
19575797	A comparative, randomized clinical trial of artemisinin/naphtoquine twice daily one day versus artemether/lumefantrine six doses regimen in children and adults with uncomplicated falciparum malaria in Côte d'Ivoire. [2006-Cote D'Ivoire-Anonkoua-kouté-L.Penali]	RSBPS
17178260	Sulfadoxine-pyrimethamine pharmacokinetics in malaria: pediatric dosing implications. [2002-Mozambique-Bela Vista-SP]	RZENT
11132386	Artemether-lumefantrine for the treatment of multidrug-resistant falciparum malaria. [1997-Thailand-Mae La-SMRU]	SAUSX
25436614	Efficacy and safety of fixed-dose artesunate-amodiaquine vs. artemether-lumefantrine for repeated treatment of uncomplicated malaria in Ugandan children. [2008-2010-Uganda-Tororo-Sanofi]	SBCEE
21214690	Artesunate/mefloquine paediatric formulation vs. artemether/lumefantrine for the treatment of uncomplicated Plasmodium falciparum in Anonkoua kouté, Côte d'Ivoire. [2007-Cote D'Ivoire-Anonkoua-kouté-L.Penali+B354]	SDJZP
17477865	Efficacy of antimalarial treatment in Guinea: in vivo study of two artemisinin combination therapies in Dabola and molecular markers of resistance to sulphadoxine-pyrimethamine in N'Zérékoré. [2004-Guinea-Dabola-Epicentre]	SEFTB
19234601	Changes in the treatment responses to artesunate-mefloquine on the northwestern border of Thailand during 13 years of continuous deployment. [2001-Thailand-Mae-Sot-SMRU]	SFBSG
22764287	No evidence of delayed parasite clearance after oral artesunate treatment of uncomplicated falciparum malaria in Mali. [2010-2011-Mali-Sikasso-A.Djimde]	SRDFP
17990228	Randomized comparison of amodiaquine plus sulfadoxine-pyrimethamine, artemether-lumefantrine, and dihydroartemisinin-piperaquine for the treatment of uncomplicated Plasmodium falciparum malaria in Burkina Faso. [2006-Burkina Faso-Bobo-Dioulasso-I.Zongo]	SUEGP
21148503	Similar efficacy and tolerability of double-dose chloroquine and artemether-lumefantrine for treatment of Plasmodium falciparum infection in Guinea-Bissau: a randomized trial. [2006-Guinea Bissau-Bissau-J.Ursing]	SXGQP
17230421	Influence of consecutive-day blood sampling on polymerase chain reaction-adjusted parasitological cure rates in an antimalarial-drug trial conducted in Tanzania. [2004-Tanzania-Bagamoyo-A.Martensson]	SYFQT
17054744	An open label randomized comparison of mefloquine-artesunate as separate tablets vs. a new co-formulated combination for the treatment of uncomplicated multidrug-resistant falciparum malaria in Thailand. [2004-Thailand-Mae-La-SMRU]	SZRDK
17525792	Artemether-lumefantrine versus dihydroartemisinin-piperaquine for treatment of malaria: a randomized trial. [2006-Uganda-Apac-G.Dorsey]	TDFKY
22403308	No evidence for spread of Plasmodium falciparum artemisinin resistance to Savannakhet Province, Southern Laos. [2010-Laos-Savannakhet-M.Mayxay]	TETAJ
23489465	Comparative evaluation of efficacy and safety of artesunate-lumefantrine vs. artemether-lumefantrine fixed-dose combination in the treatment of uncomplicated Plasmodium falciparum malaria [same]	TGYYD
Unpublished	2005-Cote D'Ivoire-L.Penali	THQEK
9886194	Artesunate versus artemether for the treatment of recrudescent multidrug-resistant falciparum malaria. [1993-1995eThailand-Mae-Sot-SMRU]	TJRQU
15078261	A randomized trial of amodiaquine and artesunate alone and in combination for the treatment of uncomplicated falciparum malaria in children from Burkina Faso. [2001-Burkina Faso-Bobo Dioulasso-H.Barennes]	TQHGZ
19064624	A trial of combination antimalarial therapies in children from Papua New Guinea. [2005-Papua New Guinea-T.Davis]	UANQM
23866774	Efficacy of artesunate-amodiaquine and artemether-lumefantrine fixed-dose combinations for the treatment of uncomplicated Plasmodium falciparum malaria among children aged six to 59 months in Nimba County, Liberia: an open-label randomized non-inferiority trial. [2008-Liberia-Nimba-Epicentre]	UBTXH
17925871	Primaquine clears submicroscopic Plasmodium falciparum gametocytes that persist after treatment with sulphadoxine-pyrimethamine and artesunate	UEGEJ
16544256	Moderate effect of artemisinin-based combination therapy on transmission of Plasmodium falciparum. [2003-Kenya-Mbita-T.Bousema]	UGPAG
20011529	Residual antimalarials in malaria patients from Tanzania--implications on drug efficacy assessment and spread of parasite resistance. [2008-Tanzania-Kilombero-B.Genton]	UHUBT
10665554	Efficacy of artesunate plus pyrimethamine-sulphadoxine for uncomplicated malaria in Gambian children: a double-blind, randomised, controlled trial. [1998-TheGambia-Multisite-MRC]	UQTRN
23384005	Artesunate-amodiaquine efficacy in Congolese children with acute uncomplicated falciparum malaria in Brazzaville [same]	URAXJ
15228253	Artesunate and sulfadoxine-pyrimethamine combinations for the treatment of uncomplicated Plasmodium falciparum malaria in Uganda: a randomized, double-blind, placebo-controlled trial. [1999-Uganda-Mbarara-Epicentre]	XCSAD
21774826	Multicentric assessment of the efficacy and tolerability of dihydroartemisinin-piperaquine compared to artemether-lumefantrine in the treatment of uncomplicated Plasmodium falciparum malaria in sub-Saharan Africa. [2006-West Africa-Y.William]	XEDNN
20065010	A randomized trial of artesunate mefloquine versus artemether lumefantrine for the treatment of uncomplicated Plasmodium falciparum malaria in Senegalese children. [2008-Senegal-Kaolack-Ndofane]	XEKED
15891132	Sulfadoxine-pyrimethamine plus chloroquine or amodiaquine for uncomplicated falciparum malaria: a randomized, multisite trial to guide national policy in Uganda. [2003-Uganda-Kyenjojo-G.Dorsey]	XGQRX
25240962	Therapeutic efficacy and safety of artemether-lumefantrine for the treatment of uncomplicated falciparum malaria in North-Eastern Tanzania [same]	XHFRB
25236838	A randomized trial of artesunate-amodiaquine versus artemether-lumefantrine in Ghanaian paediatric sickle cell and non-sickle cell disease patients with acute uncomplicated malaria [same]	XHTTS
23234606	Efficacy and tolerability of a new formulation of artesunate-mefloquine for the treatment of uncomplicated malaria in adult in Senegal: open randomized trial. [same]	XKNEJ
8096956	Halofantrine versus mefloquine in treatment of multidrug-resistant falciparum malaria. [1990-1991-Thailand-Mae-Sot-SMRU]	XSGGK
21798054	In vivo efficacy of artemether-lumefantrine against uncomplicated Plasmodium falciparum malaria in Central Ethiopia. [2009-Ethiopia-J.Hwang]	XTGNB
Unpublished	2002-Sudan-Mapel-Epicentre	YGDSC
16871329	Artemisinin combination therapies for treatment of uncomplicated malaria in Uganda. [2005-Uganda-Tororo-G.Dorsey]	YGTAH
15024929	Optimising operational use of artesunate-mefloquine: a randomised comparison of four treatment regimens. [2000-2001-Myanmar-Rakhine-F.Smithuis]	YGUEP
8096956	Halofantrine versus mefloquine in treatment of multidrug-resistant falciparum malaria. [1992b-Thailand-MaeSot-SMRU]	YJXJA
16652314	Molecular and pharmacological determinants of the therapeutic response to artemether-lumefantrine in multidrug-resistant Plasmodium falciparum malaria. [2000-2001-Thailand-Mae-Sot-SMRU]	YPRHD
16837721	High efficacy of two artemisinin-based combinations (artesunate + amodiaquine and artemether + lumefantrine) in Caala, Central Angola. [2004-Angola-Caala-Epicentre]	YRRSK
25549086	Artemisinin-Naphthoquine versus Artemether-Lumefantrine for Uncomplicated Malaria in Papua New Guinean Children: An Open-Label Randomized Trial [same]	YTHTA
19469703	Comparison of sulfadoxine-pyrimethamine, unsupervised artemether-lumefantrine, and unsupervised artesunate-amodiaquine fixed-dose formulation for uncomplicated plasmodium falciparum malaria in Benin: a randomized effectiveness noninferiority trial. p[2007-Benin-J.Faucher]	YYDSM
15941413	A randomized, placebo-controlled, double-blind trial on sulfadoxine-pyrimethamine alone or combined with artesunate or amodiaquine in uncomplicated malaria. [2002-Ghana-Tamale-F.Mockenhaupt]	YYMQJ
19664280	Varying efficacy of artesunate+amodiaquine and artesunate+sulphadoxine-pyrimethamine for the treatment of uncomplicated falciparum malaria in the Democratic Republic of Congo: a report of two in-vivo studies. [2003-2004-DRC-Boende-Epicentre]	ZGQJM
Unpublished	2007-Liberia-Monrovia-WHO	ZHKTN
24943722	Randomized Trial of Artesunate-Amodiaquine, Atovaquone-Proguanil, and Artesunate-Atovaquone-Proguanil for the Treatment of Uncomplicated Falciparum Malaria in Children [same]	ZKNAJ
18256423	Treatment of Acute Uncomplicated Falciparum Malaria with Artemether-Lumefantrine in Non-immune Populations: A Safety, Efficacy, and Pharmacokinetic Study	ZQSFC
16163624	Efficacy of artesunate plus amodiaquine versus that of artemether-lumefantrine for the treatment of uncomplicated childhood Plasmodium falciparum malaria in Zanzibar, Tanzania. [2002-2003-Tanzania- Zanzibar-A.Mårtensson]	ZYBXE

## Sheet: Table S2
WWARN Study ID	ACT	Randomisation	Treatment supervision	Treatment blinding	Baseline haematological exclusion criteria	Haemoglobin on day 0 (Percentage of missing)	Haemoglobin on day 7 (Percentage of missing)	Haemoglobin on day 3 (Percentage of missing)	Fever (Percentage of missing)	Age (Percentage of missing)	Weight (Percentage of missing)
ACXFX	Yes	Yes	Supervised	Open label	Haematocrit <15%	0.02	0.3		0	0	0
ADXZX	Yes	Yes	Supervised	Open label	Haemoglobin <7 g/dL	0		0	0.03	0	0
AJXCU	Yes	Yes	Supervised	Open label	None	0.01	0.7		0	0	0
AJYER	Yes	Yes	Supervised	Unknown	None	0.12	0.2		0.01	0	0
APCQR	No	NA	Supervised	Open label	Haemoglobin <5 g/dL	0			0	0	0
AQTNA	No	Yes	Supervised	Open label	Haemoglobin <5 g/dL	0			0	0
AQXZK	No	NA	Supervised	Open label	Haemoglobin <5 g/dL	0			0	0
ATMFH	Yes	Yes	Supervised	Open label	Haemoglobin <5 g/dL	0	0	0.5	0.01	0	0
BFTAE	No	Yes	Supervised	Open label	Haemoglobin <5 g/dL	0				0	0
BHYRH	Yes	Yes	Supervised	Open label	Haemoglobin <5 g/dL	0			0	0	0
BKTSC	Yes	Yes	Supervised	Open label	Haemoglobin <5 g/dL	0	0	0	0	0	0
BKXUE	Yes	NA	Supervised	Open label	Haemoglobin <5 g/dL	0	0		0	0	0
BMQYT	Yes	Yes	Supervised	Single-blinded	Haemoglobin <5 g/dL	0			0	0	0
BMSKT	Yes	Yes	Supervised	Open label	Haemoglobin <5 g/dL	0			0	0	0
BQSYZ	Yes	Yes	Supervised	Open label	Haemoglobin <5 g/dL	0.08	0.2		0	0	0
BSCRC	No	NA	Supervised	NA	None	0.19	0.5		0	0	0
BXTRR	Yes	NA	Supervised	Open label	Haemoglobin <5 g/dL	0	0.1		0	0	0
CCEPC	Yes	Yes	Supervised/Unsupervised	Open label	Haemoglobin <5 g/dL	0			0	0	0
CDCMJ	Yes	Yes	Partially supervised	Open label	Haemoglobin <5 g/dL	0				0	0
CFFZN	Yes	Yes	Supervised	Unknown	Haemoglobin <5 g/dL	0.08	0.3		0.01	0	0
CSMDH	No	Yes	Supervised	Open label	Haemoglobin <5 g/dL	0	0.4		0	0	0
CXJYT	Yes	NA	Supervised	Open label	Haemoglobin <5 g/dL	0.01	0.9	0.1	0.02	0	0
DADPZ	Yes	Yes	Supervised/Partially supervised	Open label	None	0			0	0	0
DBCXT	Yes	Yes	Supervised	Single-blinded	None	0				0	0.03
DFTUS	Yes	Yes	Supervised	Unknown	Haemoglobin <5 g/dL	0.03	0.1		0	0	0.01
DFUZB	Yes	NA	Supervised	Open label	None	0			0	0	0.01
DHNHD	No	Yes	Supervised/Partially supervised	Open label	Haemoglobin <5 g/dL	0			0	0
DJTBZ	Yes	Yes	Supervised	Open label	Haemoglobin <5 g/dL	0	0.1		0	0	0
DJYCQ	Yes	Yes	Supervised	Double-blinded	None	0			0	0	0
DPZDY	No	Yes	Supervised	Open label	Haemoglobin <5 g/dL	0		0.6	0	0	0
DTDDU	Yes	Yes	Supervised	Open label	Haemoglobin <5 g/dL	0.73			0	0.01	0
DYFKY	Yes	Yes	Supervised	Open label	Haemoglobin <5 g/dL	0	0.1	0	0.01	0	0
EAPKR	No	Yes	Supervised	Open label	Haemoglobin <5 g/dL	0			0	0	0
EDBXP	Yes	Yes	Supervised	Open label	Haemoglobin <5 g/dL	0			0	0	0.01
EDPJN	Yes	Yes	Supervised	Single-blinded	Haemoglobin <5 g/dL	0.01	0.7	0.9	0.32	0.01	0
EFTTU	Yes	Yes	Supervised	Double-blinded	None	0.02	0.1	0.1	0.03	0	0
EFYGM	Yes	Yes	Supervised	Open label	Haemoglobin <5 g/dL	0	0		0	0	0.01
EKDTF	No	Yes	Supervised	Open label	None	0	0.1	0.4	0	0	0
EMJMA	Yes	Yes	Supervised	Open label	None	0.03	0.2		0	0	0
EPDUY	Yes	Yes	Supervised	Single-blinded	None	0.01	0.1		0	0	0
ESGDS	No	NA	Partially supervised	NA	None	0.05	0.3		0	0	0
ETFZC	Yes	Yes	Supervised	Single-blinded	Haemoglobin <5 g/dL	0	0.9		0	0	0
EUKMD	Yes	Yes	Supervised/Partially supervised	Single-blinded	Haemoglobin <7 g/dL	0.02			0.01	0	0.01
EXJHZ	No	Yes	Supervised/Partially supervised	Open label	Haemoglobin <5 g/dL	0			0	0	0
EYHNP	No	NA	Supervised	Open label	Haemoglobin <5 g/dL	0.03			0.02	0	0
FAJXQ	Yes	Yes	Supervised	Open label	None	0	0		0	0	0
FARTM	No	NA	Supervised	NA	Haemoglobin <5 g/dL	0	0.5	0	0.23	0	0
FEDZY	Yes	Yes	Supervised	Open label	Haemoglobin <5 g/dL	0	0.2		0	0	0
FEKFF	Yes	Yes	Supervised/Partially supervised	Open label	Haemoglobin <5 g/dL	0	0.2		0	0	0
FFNAU	Yes	Yes	Supervised	Open label	None	0	0		0	0	0
FHZMF	Yes	Yes	Supervised	Double-blinded	None	0.57	0.9		0	0	0
FJQNT	No	Yes	Supervised	Double-blinded	Haemoglobin <5 g/dL	0	0.8		0.01	0	0.01
FMNNB	Yes	Yes	Supervised	Open label	None	0.02	0.1		0	0	0
FNMDP	Yes	NA	Supervised	Open label	Haemoglobin <5 g/dL	0			0	0	0
FSFKM	Yes	NA	Partially supervised	NA	Haemoglobin <5 g/dL	0			0	0	0
FXFTC	Yes	Yes	Supervised	Single-blinded	Haemoglobin <5 g/dL	0	0.9		0	0	0
GARJK	Yes	NA	Partially supervised	Open-label	Haemoglobin <5 g/dL	0			0	0
GDNSU	No	Yes	Supervised	Open-label	Haemoglobin <5 g/dL	0			0	0	0
GEZJK	Yes	Yes	Supervised	Open label	Haemoglobin <7 g/dL	0	0.2	0.2	0	0	0
GHNKU	Yes	Yes	Supervised	Open label	None	0.01	0	0	0.66	0	0
GHYRA	No	Yes	Supervised	Open label	None	0.02			0	0	0.02
GKRZR	No	Yes	Supervised	Open label	Haemoglobin <5 g/dL	0	0	0	0	0	0
GKXGE	Yes	NA	Supervised	Open label	None	0.08	0.4		0	0	0
GMKEF	Yes	Yes	Supervised	Open label	None	0.09	0.4		0	0	0
GPCMC	Yes	Yes	Supervised	Open label	None	0.01	0		0	0	0
GPXJK	Yes	Yes	Supervised	Open label	Haemoglobin <7 g/dL	0	0.1	0.1	0	0	0
GQBEK	Yes	NA	Supervised	Open label	None	0.07	0.3		0.01	0	0
GRDSS	No	Yes	Supervised	Open label	Haemoglobin <5 g/dL	0			0	0
GSCEG	No	NA	Supervised	NA	None	0	0.1			0	0
GTEFH	Yes	Yes	Partially supervised	Open label	Haemoglobin <6 g/dL	0.01			0.01	0	0.01
GYECE	No	Yes	Supervised	Single-blinded	None	0			0	0	0
GZQDA	Yes	Yes	Supervised/Unsupervised	Open label	Haemoglobin <5 g/dL	0.03	0.6		0	0	0
HCEMT	Yes	Yes	Supervised	Open label	None	0	0	0.9	0.01	0	0
HCGRD	Yes	NA	Unknow	Open label	None	0			0	0	0.01
HJNDX	Yes	Unknown	Supervised	Unknown	None	0			0	0	0
HKNHR	Yes	Yes	Supervised	Open label	None	0	0.1	0	0	0	0
HMPBZ	Yes	Yes	Partially supervised	Open label	Haemoglobin <5 g/dL	0.07			0	0	0.06
JAGFN	No	Yes	Supervised	Open label	Haemoglobin <5 g/dL	0.63	0.8		0	0	0
JFTRK	No	Yes	Supervised/Partially supervised	Open label	Haemoglobin <5 g/dL	0			0	0	0
JGGNM	Yes	Yes	Supervised	Open label	None	0.03	0.6	0.1	0	0	0
JHPFX	Yes	NA	Supervised	NA	Haemoglobin ≤7 g/dL	0.03	0.1		0	0	0
JJPKT	Yes	Yes	Supervised	Open label	Haemoglobin ≤5 g/dL	0.02			0	0.01	0
JNCQS	No	Yes	Supervised	Single-blinded	Haemoglobin <5 g/dL	0	0	0	0	0	0
JRBRK	Yes	NA	Supervised	NA	None	0.04	0.5		0	0	0
JTXEY	Yes	Yes	Unsupervised	Open label	Haemoglobin <5 g/dL	0	0.2		0	0	0.08
JUNFK	Yes	Yes	Supervised/Partially supervised	Open label	None	0			0	0	0
JUTXU	No	Yes	Supervised	Unknown	None	0.41	0.6		0	0	0
JXZNZ	Yes	Yes	Supervised/Partially supervised	Open label	Haemoglobin <5 g/dL	0			0	0	0
JYDHH	No	NA	Supervised	NA	Haemoglobin <5 g/dL	0			0	0	0
JZCKF	Yes	NA	Partially supervised	Open label	None	0.15	0.3		0	0	0
JZYBL	Yes	Yes	Supervised	Open label	Haemoglobin <5 g/dL	0.02			0	0	0
KAXED	No	Yes	Supervised	Open label	Haematocrit <23%	0.01			0	0	0
KDDBK	No	Yes	Partially supervised	Open label	None	0.03	0.1		0	0	0
KGJRP	No	Yes	Supervised	Double-blinded	None	0.01	0.1		0	0	0
KJGJT	Yes	Yes	Supervised	Open label	None	0.02			0	0	0
KRBXE	Yes	Yes	Supervised/Unsupervised	Open label	None	0			0.01	0	0
KTKAB	Yes	Yes	Supervised	Single-blinded	None	0.01			0.02	0.01	0
KUCMZ	No	Yes	Supervised	Open label	None	0.08	0.2		0.02	0	0
KZBDT	No	NA	Supervised	NA	Haemoglobin <5 g/dL	0.01			0	0
LFYNT	Yes	Yes	Supervised	Single-blinded	None	0.03	0.1		0	0	0
MCRNY	Yes	Yes	Partially supervised	Unknown	Haemoglobin <5 g/dL	0				0	0
MCZHT	Yes	Yes	Supervised	Single-blinded	None	0	0.9		0	0	0
MEFSC	Yes	Yes	Supervised	Single-blinded	None	0.17	0	0.3	0.36	0	0
MGEXQ	Yes	Yes	Supervised	Double-blinded	None	0	0.1		0	0	0.01
MHJPE	Yes	NA	Supervised	NA	None	0			0	0	0
MNEGT	Yes	NA	Supervised	Open label	Haemoglobin <5 g/dL	0			0	0.01	0
MPYTS	Yes	NA	Supervised	NA	Haemoglobin <5 g/dL	0.02	0	0		0
MSCTQ	No	NA	Supervised	Open label	Haemoglobin <5 g/dL	0			0	0	0
MTZZP	Yes	Yes	Supervised	Open label	None	0	0		0	0	0
MUCHJ	Yes	Yes	Supervised/Partially supervised	Open label	Haemoglobin <7 g/dL	0.01			0	0	0
MYHXP	Yes	Yes	Partially supervised	Unknown	Haemoglobin <5 g/dL	0.09	0.4		0	0	0
MZBCX	Yes	Yes	Supervised	Open label	Haemoglobin <5 g/dL	0			0	0	0
NBSAE	Yes	Yes	Supervised	Open label	Haemoglobin <5 g/dL	0			0	0	0
NJUCK	Yes	Yes	Supervised	Unknown	None	0		0	0	0	0
NMMSB	No	NA	Unknow	NA	Haemoglobin <5 g/dL	0	0.1		0	0	0
NRXTM	No	NA	Supervised	NA	Haemoglobin <5 g/dL	0	0		0	0	0
NTDGY	Yes	Yes	Supervised	Open label	Haemoglobin <5 g/dL	0			0	0	0
NXPPF	No	NA	Supervised	NA	None	0			0	0.01
OXFTS	Yes	Yes	Supervised	Open label	Haemoglobin <5 g/dL	0	0		0	0.1	0.01
PAGGF	Yes	NA	Supervised	Open label	Haemoglobin <5 g/dL	0.01			0.01	0	0
PCGTT	No	NA	Partially supervised	NA	None	0.4	0.3		0	0	0
PCRNU	Yes	Yes	Supervised	Single-blinded	Haemoglobin <5 g/dL	0	0		0	0	0
PDGZZ	Yes	Yes	Supervised	Open label	Haemoglobin <5 g/dL	0		0.9	0	0	0
PEADD	No	NA	Unknow	NA	None	0.03	0		0.03	0	0
PFJCR	Yes	Yes	Unknow	Open label	None	0	0		0	0.04	0
PFTRD	Yes	Yes	Supervised	Open label	Haemoglobin <5 g/dL	0.01		0	0	0	0.01
PKGFP	Yes	Yes	Supervised/Partially supervised	Open label	Haemoglobin <5 g/dL	0			0	0	0
PKSCU	No	Yes	Supervised	Unknown	Haemoglobin <5 g/dL	0	0.1		0	0	0
PNUNE	Yes	NA	Supervised	Open label	Haemoglobin <5 g/dL	0.03	0.1		0	0	0
PPPGP	No	Yes	Supervised	Single-blinded	Haemoglobin <5 g/dL	0	0.9		0	0	0
PRHNZ	No	NA	Supervised	Open label	Haemoglobin <5 g/dL	0			0	0	0
PUEKP	Yes	Yes	Supervised	Open label	Haemoglobin <5 g/dL	0.01	0		0	0	0
PXPZK	Yes	Yes	Supervised	Single-blinded	Haemoglobin <5 g/dL	0.01			0	0	0
PZXFS	Yes	Yes	Supervised/Partially supervised	Double-blinded	Haemoglobin <5 g/dL	0.14	0.2	0.2	0.02	0	0
QBPQM	No	Yes	Supervised	Open label	Haemoglobin <5 g/dL	0			0	0	0
QCKHC	Yes	Yes	Supervised	Open label	Haemoglobin <5 g/dL	0	0.5		0	0	0.01
QFPXT	Yes	Yes	Supervised	Single-blinded	Haemoglobin <5 g/dL	0			0	0	0
QPZRQ	No	Yes	Supervised/Partially supervised	Open label	Haemoglobin <5 g/dL	0.01			0	0
QRBRC	Yes	Yes	Supervised	Open label	Haemoglobin <5 g/dL	0			0	0	0
QXJGK	Yes	Yes	Supervised	Open label	None	0			0	0	0
QXPAT	No	Yes	Supervised	Double-blinded	Haemoglobin <5 g/dL	0.03			0	0	0
QZMAG	Yes	Yes	Supervised	Open label	Haemoglobin <8 g/dL	0	0		0.01	0	0
RCBGY	Yes	Yes	Supervised/Partially supervised	Open label	Haemoglobin <5 g/dL	0.01	0.5		0	0	0.01
RDBXS	Yes	NA	Partially supervised	NA	Haemoglobin <5 g/dL	0			0	0	0
REAJS	Yes	Yes	Supervised	Open label	None	0	0		0	0	0
RFRYE	Yes	Unknown	Supervised	NA	Haemoglobin <5 g/dL	0			0	0	0
RGDRP	Yes	Yes	Supervised	Single-blinded	Haemoglobin <5 g/dL	0	0.7		0	0	0
RGPFA	Yes	Yes	Supervised	Double-blinded	None	0.03	0.1	0	0	0.02	0.02
RHXNJ	No	NA	Unknow	NA	Haemoglobin <5 g/dL	0	0.1		0	0	0
RMNZA	Yes	NA	Supervised	NA	None	0.29	0.4			0	0
RMRNH	Yes	Yes	Supervised	Open label	None	0	0.1		0	0	0
RNZFN	Yes	Yes	Supervised	Open label	Haemoglobin <5 g/dL	0	0		0	0	0
RSBPS	Yes	Yes	Partially supervised	Single-blinded	Haemoglobin ≤6 g/dL	0	0		0	0	0.02
RZENT	No	NA	Unknow	NA	Haemoglobin <5 g/dL	0.02	0		0.02	0	0
SAUSX	Yes	Yes	Supervised	Open label	Haemoglobin <5 g/dL	0.01	0.1		0	0	0
SBCEE	Yes	Yes	Supervised	Open label	Haemoglobin <5 g/dL	0	0	0	0	0	0
SDJZP	Yes	Yes	Supervised	Open label	Haemoglobin <5 g/dL	0	0		0.01	0	0
SEFTB	Yes	Yes	Supervised	Open label	Haemoglobin <5 g/dL	0			0	0	0
SFBSG	Yes	NA	Supervised	Open label	None	0.01	0.1		0	0	0
SRDFP	No	NA	Supervised	NA	Haemoglobin ≤8 g/dL	0	0		0.02	0
SUEGP	Yes	Yes	Supervised	Open label	Haemoglobin <5 g/dL	0			0	0	0
SXGQP	Yes	Yes	Supervised	Open label	Haemoglobin <5 g/dL	0			0	0	0
SYFQT	Yes	Yes	Partially supervised	Unknown	Haemoglobin <5 g/dL	0			0	0	0
SZRDK	Yes	Yes	Supervised	Open label	Haemoglobin <5 g/dL	0.02	0.3		0	0	0
TDFKY	Yes	Yes	Supervised	Single-blinded	Haemoglobin <5 g/dL	0	0.9		0	0	0
TETAJ	No	Yes	Supervised	Open label	Haemoglobin <5 g/dL	0	0	0	0	0	0
TGYYD	Yes	Yes	Unknow	Double-blinded	Haemoglobin <5 g/dL	0	0.1	0.1	0	0	0
THQEK	Yes	Unknown	Unknow	Unknown	Unknown	0.91	0.9		0	0.01	0
TJRQU	No	Yes	Partially supervised	Single-blinded	None	0.07	0.2		0	0	0
TQHGZ	Yes	Yes	Partially supervised	Single-blinded	Haemoglobin <5 g/dL	0.32			0	0	0
UANQM	Yes	Yes	Supervised/Partially supervised	Open label	Haemoglobin <5 g/dL	0.02			0.01	0	0.01
UBTXH	Yes	Yes	Supervised	Open label	Haemoglobin <5 g/dL	0	0	0	0	0	0
UEGEJ	No	Yes	Unknow	Unknown	Haemoglobin <8 g/dL	0.04	0	0	0.02	0.01	0.02
UGPAG	Yes	Yes	Supervised	Open label	Haemoglobin <5 g/dL	0.01			0	0	0
UHUBT	Yes	NA	Supervised	NA	Haemoglobin <5 g/dL	0			0	0	0.01
UQTRN	No	Yes	Supervised	Double-blinded	Haematocrit <15%	0.01	0.9		0	0	0
URAXJ	Yes	NA	Supervised	NA	None	0.06			0	0	0
XCSAD	No	Yes	Supervised	Double-blinded	Haemoglobin <5 g/dL	0	0.8		0	0	0
XEDNN	Yes	Yes	Supervised	Open label	Haemoglobin <5 g/dL	0.02	0.6	0.1	0	0.02	0.28
XEKED	Yes	Yes	Supervised	Open label	Haemoglobin <5 g/dL	0.05	0.1		0.01	0	0.01
XGQRX	No	Yes	Supervised	Single-blinded	Haemoglobin <5 g/dL	0	0.9		0.02	0	0
XHFRB	Yes	NA	Supervised	Open label	Haemoglobin <5 g/dL	0	0.1		0	0	0
XHTTS	Yes	Yes	Supervised	Open label	Haemoglobin <5 g/dL	0	0.2	0.2	0.06	0
XKNEJ	Yes	Yes	Supervised	Open label	Haemoglobin <5 g/dL	0.08	0.2		0	0	0
XSGGK	No	Yes	Supervised	Single-blinded	Haemoglobin <7 g/dL	0.46	0.9		0.02	0	0
XTGNB	Yes	NA	Partially supervised	NA	Haemoglobin < 5 g/dL	0	0		0	0	0
YGDSC	No	Yes	Supervised	Unknown	Haemoglobin <5 g/dL	0			0	0
YGTAH	Yes	Yes	Supervised	Single-blinded	Haemoglobin <5 g/dL	0	0.9		0	0	0
YGUEP	Yes	Yes	Supervised/Partially supervised	Unknown	Haemoglobin <5 g/dL	0.01			0	0	0
YJXJA	No	Yes	Supervised	Single-blinded	Haemoglobin <7 g/dL	0.2	0.4		0	0	0
YPRHD	Yes	NA	Partially supervised	NA	None	0.02	0.2		0	0	0
YRRSK	Yes	Yes	Supervised	Open label	Haemoglobin <5 g/dL	0			0	0	0
YTHTA	Yes	Yes	Partially supervised	Open label	Haemoglobin <5 g/dL	0.01	0	0	0.01	0.01	0.01
YYDSM	Yes	Yes	Partialy supervised	Open label	Haemoglobin <5 g/dL	0.16			0	0	0
YYMQJ	No	Yes	Supervised	Double-blinded	Haemoglobin <5 g/dL	0	0.9	0.9	0	0	0
ZGQJM	Yes	Yes	Supervised	Open label	Haemoglobin <5 g/dL	0				0	0
ZHKTN	Yes	NA	Supervised	Open label	Haemoglobin <5 g/dL	0			0	0	0
ZKNAJ	Yes	Yes	Supervised	Open label	Haemoglobin <5 g/dL	0			0	0	0
ZQSFC	Yes	NA	Unknow	NA	Haemoglobin <5 g/dL	0.02			0.04	0	0
ZYBXE	Yes	Yes	Supervised	Open label	Haemoglobin <5 g/dL	0	0	0	0	0	0
